# Supplementary material for: Phenological Adaptation of Wheat Varieties to Rising Temperatures: Implications for Yield Components and Grain Quality
Source: Plants (Basel). 2024 Oct 18;13(20):2929. doi: 10.3390/plants13202929 (PMC11510792; doi:10.3390/plants13202929)
Supplement: Supplementary file 1 [file plants-13-02929-s001.zip]

Archive with 1 entries (1 files):
- plants-3138172-supplementary.pdf
